# Supplementary material for: MyC Factor Analogue CO5 Promotes the Growth of Lotus japonicus and Enhances Stress Resistance by Activating the Expression of Relevant Genes
Source: J Fungi (Basel). 2024 Jun 28;10(7):458. doi: 10.3390/jof10070458 (PMC11278419; doi:10.3390/jof10070458)
Supplement: Supplementary file 1 [file jof-10-00458-s001.zip]

Archive with 1 entries (1 files):
- jof-3028698-supplementary.pdf
